# Supplementary material for: The role of advanced glycation end products (AGEs) and the receptor for AGEs (RAGE) in hypertrophic obstructive cardiomyopathy
Source: PLoS One. 2025 Jul 24;20(7):e0328032. doi: 10.1371/journal.pone.0328032 (PMC12289031; doi:10.1371/journal.pone.0328032)
Supplement: S2 File — (XLSX) [file pone.0328032.s002.xlsx]

## Sheet: Data
	Gender	Age	Dyspnea	NYHAclass	NYHAsevere	angina	CCSclass	Syncope	palpitation	ICDimplantation	DDDimplantation	HypertensionOrignal	Hypertension	Diabetes	Hyperlipidemia	Smoking	CABG	HCMfamilyHistory	SDfamilyHistory	HCMSCD	BodylengthCM	AF	NSVT	WeightKG	BMI	SBP	DBP	HR	βblockers（术前曾用）	Verapamil	Diltiazem	Calciumblockers	Amiodarone	ACEIARB	Aspirin	Statins	Trimetazidine	Diuretic	LVOTGatRestmmHg	LAAPdiameter	LVEDD	SeptalThickness	LVEF	EDVml	ESVml	SVml	COlmin	LVMg	EDVindexmlm2
P1	0	57	1	4	1	1	4	1	1	0	0	0	0	0	1	0	0	0	0	0	160	1	0	51	19.9219	115	68	55	1	0	0	0	1	0	0	0	0	1	113	33	45	25	62	182	141	68.7	3.61	75	73.3
P2	0	62	1	4	1	0	0	0	0	0	0	1	0	0	0	1	1	0	0	0	160	0	1	55	21.4844	122	78	73	0	0	0	0	0	0	0	0	0	0	55	43	42	22	53	305	229	82.5	5.1	155	96.6
P3	1	42	0	0	0	0	0	1	0	0	0	0	1	0	0	1	0	0	0	0	170	0	0	66	22.8374	127	56	70	1	0	0	0	0	0	0	0	0	0	64	40	46	23	64	130.1	47.5	82.6	4.6	164.7	74.3
P4	1	35	1	3	1	1	0	0	1	0	0	0	0	0	1	1	1	0	0	0	170	0	0	71	24.5675	143	79	70	0	0	0	0	0	0	0	0	0	0	60	33	46	34	56	237	103	134	10.61	309	126
P5	0	67	1	2	0	1	2	0	0	0	0	0	0	0	1	0	0	0	0	0	160	0	0	47	18.3594	103	71	88	1	0	0	0	0	0	0	0	0	0	75	25	40	21	66	92.6	31.3	61.2	4.4	97	64.3
P6	0	62	1	4	1	1	4	0	0	0	0	1	0	0	0	0	0	0	0	0	160	1	0	65	25.3906	255	115	80	1	0	0	0	0	1	0	0	0	1	67	#NULL!	#NULL!	#NULL!	#NULL!	#NULL!	#NULL!	#NULL!	#NULL!	#NULL!	#NULL!
P7	1	56	1	2	0	0	0	0	0	0	0	1	0	0	1	0	0	0	0	0	165	0	1	79	29.0174	137	92	70	1	0	0	0	0	0	0	0	0	0	76	45	46	31	74	182.8	48.1	134.7	7.7	333	96.1
P8	0	66	1	3	1	1	3	0	1	0	0	0	0	0	0	0	0	0	0	0	158	0	1	58	23.2335	144	63	70	1	0	0	0	0	0	1	1	0	1	144	#NULL!	#NULL!	#NULL!	#NULL!	#NULL!	#NULL!	#NULL!	#NULL!	#NULL!	#NULL!
P9	1	34	1	2	0	1	2	1	0	0	0	0	1	0	0	1	1	0	0	0	184	0	0	68	20.0851	119	57	60	1	0	0	0	0	0	1	0	0	1	96	38	44	23	71	191	55	135	8	188	99.9
P10	0	64	1	1	0	0	0	1	1	0	0	0	0	0	0	0	0	0	0	0	154	0	0	78	32.8892	132	66	80	1	0	0	0	0	0	0	1	0	0	87	46	42	25	65	132.3	45.8	86.5	5.3	118.9	72.2
P11	1	65	0	0	0	1	1	0	0	0	0	0	0	0	0	1	1	0	0	0	174	0	0	71	23.4509	121	51	65	1	0	0	0	0	0	1	0	0	1	74	38	45	26	65	151	53.1	98.1	5.7	131	52.6
P12	0	63	1	2	0	0	0	0	0	0	0	1	0	0	0	0	0	0	0	0	160	1	0	62	24.2188	150	70	60	0	0	0	0	1	0	0	0	0	0	139	44	48	25	77	173	39.4	134	7.4	164	109
P13	1	62	1	2	0	0	0	0	0	0	0	1	0	1	1	1	1	0	0	0	170	0	0	70	24.2215	148	74	63	1	0	0	0	0	1	1	1	0	1	132	41	47	26	70	181	54.5	126	7.6	253	100
P15	1	47	1	2	0	0	0	0	1	0	0	0	0	0	0	0	0	0	1	1	173	0	0	64	21.3839	120	60	80	1	0	0	0	0	0	0	0	0	1	117	39	41	22	63	140.8	51.8	89	6.9	125.7	76.8
P16	0	53	1	3	1	1	3	1	0	0	0	0	0	0	0	0	0	0	0	0	160	0	0	64	25	146	82	90	1	0	0	0	0	0	0	0	0	0	50	28	39	20	58	99.7	41.7	58	4.3	97	59.8
P17	0	43	1	3	1	0	0	0	1	0	0	0	0	0	0	0	0	1	0	1	160	0	0	63	24.6094	122	68	80	1	0	0	0	0	0	0	0	0	0	73	35	48	18	74	174	44.9	129	8.8	157	104
P18	0	58	0	0	0	0	0	0	1	0	0	0	0	0	0	0	0	0	0	0	158	0	0	63	25.2363	127	67	51	1	0	0	0	0	0	0	0	0	0	62	42	46	18	64	139	49.7	89.6	4.8	111	84.9
P19	0	60	1	3	1	0	0	0	0	0	0	1	0	0	0	0	0	0	0	0	156	0	0	55	22.6003	175	55	70	1	0	0	0	0	0	0	0	0	0	101	44	50	22	58	112.4	47.5	64.9	4.3	120	75.3
P20	1	31	1	2	0	1	2	0	0	0	0	0	0	0	0	0	0	0	0	0	178	0	1	89	28.0899	151	61	86	1	0	0	0	0	0	0	0	0	0	74	34	37	30	55	141	62.9	78.5	6.51	267	67.9
P21	1	44	1	1	0	1	1	0	1	0	0	0	0	0	0	1	0	0	0	0	165	0	0	64	23.5078	130	64	70	1	0	0	0	0	0	0	0	0	0	103	28	37	41	59	114.1	46.6	67.5	3.9	256.4	66.6
P22	0	67	1	1	0	0	0	1	0	0	0	0	1	0	0	0	0	0	0	0	153	0	1	49	20.9321	120	80	85	0	0	0	0	0	0	0	0	0	1	116	41	46	27	56	158	69.6	88.5	6.2	250.1	110.7
P23	0	51	1	3	1	1	3	1	0	0	0	0	0	0	1	0	0	0	0	0	148	0	0	48	21.9138	130	50	72	0	0	0	0	0	0	0	0	0	0	100	39	42	21	59	116	47.9	68.1	4.4	130	98
P24	1	54	1	1	0	0	0	0	0	0	0	0	0	0	0	1	1	0	0	0	170	0	0	58	20.0692	162	88	100	1	0	0	0	0	0	1	1	0	0	21	33	43	23	66	142.5	47.8	94.7	7	167.6	84
P25	0	39	1	2	0	0	2	1	0	0	0	0	0	0	0	0	0	1	0	1	162	0	0	64	24.3865	90	54	65	1	0	0	0	0	0	0	0	0	0	90	39	45	23	62	149	56.3	93	6.6	157	88.8
P26	1	61	0	0	0	1	2	0	0	0	0	0	0	0	0	0	0	0	0	0	176	1	0	77	24.858	118	79	63	1	0	0	0	0	0	0	0	0	1	91	41	43	26	56	157	68.3	88.5	5.5	191	86
P27	0	57	0	0	0	0	0	0	1	0	0	1	0	0	0	0	0	0	0	0	157	0	0	69	27.993	114	77	78	1	0	0	0	0	0	0	0	0	1	78	33	43	21	71	153	44.9	109	7.1	164	90.4
P28	1	57	1	1	0	0	0	1	0	0	0	0	0	0	0	1	0	0	0	0	172	0	0	72.5	24.5065	81	54	70	1	0	0	0	0	0	0	0	0	0	95	34	44	30	59	115	47.4	68.3	4.6	114	62.8
P29	1	52	1	2	0	1	2	0	1	0	0	1	0	0	0	0	0	0	0	0	171	0	0	75	25.6489	120	80	65	1	0	0	0	0	0	0	0	0	0	153	44	40	23	78	84.8	19	65.8	4.3	108	53.8
P30	1	8	1	1	0	0	0	0	0	0	0	0	0	0	0	0	0	0	0	0	135	0	0	30	16.4609	110	65	85	1	0	0	0	0	0	0	0	0	0	34	30	33	30	73	85.2	22.9	62.3	3.4	78	80.3
P31	0	41	1	2	0	0	0	0	0	0	0	0	0	0	0	0	0	0	0	0	163	0	1	58	21.83	107	58	70	1	0	0	0	0	0	0	0	0	1	77	46	46	26	55	197	89.6	108	7.4	180	129
P32	0	42	1	3	1	0	0	1	0	0	0	0	0	0	0	0	0	0	0	0	159	0	0	60	23.7332	124	68	76	1	0	0	0	0	0	0	0	0	0	72	35	48	18	73	153	41.7	112	5.7	132	94.9
P33	1	49	1	3	1	0	0	1	0	0	0	0	0	0	0	1	0	0	0	0	170	0	0	71	24.5675	133	79	100	1	0	0	0	1	0	0	0	0	0	90	39	51	24	66	138.3	47.5	90.8	6.1	132.4	76.6
P34	0	65	1	3	1	0	0	0	1	0	0	0	0	0	1	0	0	0	0	0	153	1	0	59	25.204	140	74	70	1	0	0	0	0	0	0	0	0	1	97	55	35	28	56	141	62.2	79.2	6.11	192	89.9
P36	1	50	1	3	1	0	0	0	0	0	0	1	0	0	0	1	0	0	0	0	172	0	0	78	26.3656	135	72	70	1	0	0	0	0	0	0	0	0	0	73	#NULL!	#NULL!	#NULL!	#NULL!	#NULL!	#NULL!	#NULL!	#NULL!	#NULL!	#NULL!
P37	0	22	1	2	0	0	0	1	0	0	0	0	1	0	0	0	0	0	0	0	158	0	0	45.5	18.2262	103	69	90	1	0	0	0	0	0	0	0	0	0	68	25	43	31	58	159.4	67.2	92.2	7.3	194.6	113.4
P38	1	61	1	2	0	0	0	0	0	0	0	1	0	0	0	1	0	0	0	0	170	0	0	83	28.7197	120	62	80	1	0	0	0	0	0	0	0	0	0	88	48	44	27	68	137.2	44.5	92.7	7.1	198.2	69.3
P40	0	57	1	2	0	0	0	0	0	0	0	0	0	0	0	0	0	0	0	0	150	0	1	57	25.3333	135	65	85	1	0	0	0	0	0	0	0	0	0	117	40	47	23	69	153	47.6	106	6.1	143	98.9
P41	1	33	1	2	0	1	2	1	0	0	0	0	0	0	0	1	1	1	0	1	173	0	0	67	22.3863	122	68	80	1	0	0	0	0	0	0	0	0	0	76	33	43	24	70	170	51.8	118	7.6	164	93.9
P42	0	61	0	0	0	0	0	0	1	0	0	1	0	0	0	0	0	0	0	0	155	0	0	60	24.974	153	85	63	1	0	0	0	0	0	0	0	0	0	96	37	43	19	60	116.7	46.1	70.6	4.7	131.5	72.6
P43	0	43	1	2	0	1	2	0	0	0	0	0	0	0	0	1	0	0	0	0	169	0	0	70	24.5089	138	82	72	1	0	0	0	0	0	0	0	0	1	121	39	43	23	62	128	48.5	79.2	4.8	173	70.9
P46	0	51	1	4	1	0	0	0	0	0	0	0	0	0	0	0	0	0	0	0	153	0	0	50	21.3593	141	70	70	1	0	0	0	0	0	0	0	0	0	85	37	47	22	69	163	50.5	112	5.4	169	112
P47	0	57	1	2	0	0	0	0	0	0	0	0	0	0	1	0	0	0	0	0	154	0	0	65	27.4077	104	72	75	1	0	0	0	0	0	0	0	0	0	140	38	37	27	66	155.1	54.2	102.7	6.5	124.3	93
P48	0	62	1	3	1	1	3	0	0	0	0	0	0	1	1	0	1	0	0	0	153	0	0	55	23.4952	135	73	80	1	0	0	0	0	0	0	1	0	0	79	55	49	26	57	130.5	56.4	74	7	119.2	78.1
P49	1	62	1	2	0	0	0	0	1	0	0	0	0	0	1	0	0	0	0	0	172	1	0	71	23.9995	124	76	61	1	0	0	0	0	0	0	0	0	0	119	45	46	26	78	153.3	34.3	118.9	7	112.6	81.5
P50	1	36	1	1	0	0	0	1	0	0	0	0	0	0	0	1	0	0	0	0	178	0	0	80	25.2493	110	70	68	1	0	0	0	0	0	0	0	0	0	64	43	45	26	62	190.9	72	118.9	7	174.2	85.2
P51	1	67	1	2	0	0	0	0	0	0	0	1	0	0	1	0	0	0	0	0	170	1	0	78	26.9896	174	66	74	1	0	1	1	0	1	1	1	0	0	123	43	46	18	70	140.6	42.8	97.8	5.1	157.4	73.3
P52	0	56	1	2	0	0	0	0	1	0	0	1	1	1	0	0	0	0	0	0	156	0	0	65	26.7094	113	77	97	1	0	0	1	0	0	1	0	0	0	71	36	48	29	70	182.3	55.3	127	8.6	172.7	111.7
P53	1	55	1	4	1	0	0	0	0	0	0	0	0	0	0	1	0	0	0	0	160	0	1	59.1	23.0859	126	61	96	0	0	0	0	0	0	0	0	0	0	71	64	50	25	57	256	109	146	13.2	212	162
P54	1	18	0	0	0	0	0	1	0	0	0	0	0	0	0	0	0	0	0	0	178	0	0	71	22.4088	115	71	96	0	0	0	0	0	0	0	0	0	0	77	#NULL!	#NULL!	#NULL!	#NULL!	#NULL!	#NULL!	#NULL!	#NULL!	#NULL!	#NULL!
P55	0	63	1	2	0	0	0	0	1	0	0	1	0	0	1	0	0	0	0	0	162	0	0	65	24.7676	170	90	62	1	0	0	1	0	0	0	0	0	0	86	58	52	28	69	178.1	55.7	122.4	6.9	166.6	93
P56	0	63	1	2	0	0	0	1	0	0	0	1	0	0	0	0	0	0	0	0	163	0	0	68	25.5937	154	85	60	1	0	0	0	0	0	0	0	0	0	93	43	48	22	67	199.5	65.2	134.1	6.7	171.8	112
P57	0	69	1	3	1	1	3	1	0	0	0	1	0	0	0	0	0	0	0	0	155	0	1	54	22.4766	130	80	68	1	0	0	0	0	0	0	0	0	0	74	50	43	27	63	123	45.5	77.5	4.2	165	81.2
P58	1	55	1	2	0	0	0	0	0	0	0	0	0	0	0	1	0	0	0	0	166	1	0	73	26.4915	138	78	74	1	0	0	0	0	0	0	0	0	0	75	41	46	26	66	138	46.9	91.1	5.6	160	77.1
P59	0	67	1	2	0	1	2	0	0	0	0	1	0	1	0	0	1	0	0	0	158	0	1	56	22.4323	130	80	68	1	0	1	1	0	0	0	0	0	0	62	41	45	21	69	136.2	41.8	94.4	7.5	121	88.5
P60	1	56	1	2	0	1	2	1	1	0	0	0	0	1	0	1	1	0	0	0	174	0	0	62	20.4783	126	66	80	1	0	0	0	0	0	0	0	0	0	50	43	52	28	66	172	58.7	113	6.2	167	97.2
P61	0	57	1	2	0	1	2	0	1	0	0	0	0	0	0	0	1	0	0	0	160	1	1	63	24.6094	120	63	70	1	0	0	0	0	0	0	0	0	0	100	46	45	25	71	124	36	88	5.4	95.9	74.9
P62	0	61	1	2	0	1	2	1	1	0	0	0	0	1	1	0	1	0	0	0	162	0	0	66	25.1486	126	68	80	1	0	0	0	0	0	0	0	0	0	72	35	45	22	64	105.2	38	67.2	4.3	127.4	61.5
P63	0	57	1	4	1	1	0	1	0	0	0	1	0	1	1	0	0	0	0	0	167	0	0	65	23.3067	132	67	68	1	0	1	0	0	0	0	0	0	1	164	38	43	28	57	126	54.6	71.1	4.5	232	72.6
P64	1	57	1	3	1	1	3	0	0	0	0	1	1	0	1	1	0	0	0	0	178	0	0	85	26.8274	119	70	70	1	0	0	0	0	0	0	0	0	0	64	34	45	32	67	193	64.2	129	8.6	352	95
P65	1	24	1	2	0	1	3	1	1	0	0	0	0	0	0	0	0	1	0	1	167	0	0	46	16.494	126	63	65	1	0	0	0	0	0	0	0	0	0	41	20	45	30	54	128.9	59.5	69.4	3.7	206	88.2
P66	1	50	0	0	0	0	0	0	0	0	1	0	0	0	1	0	0	0	0	0	166	0	0	74	26.8544	120	80	85	1	0	0	0	0	0	0	0	0	0	130	#NULL!	#NULL!	#NULL!	#NULL!	#NULL!	#NULL!	#NULL!	#NULL!	#NULL!	#NULL!
P67	1	43	1	3	1	0	0	1	1	0	0	1	0	0	0	1	1	0	0	0	177	0	0	105	33.5153	133	76	51	1	0	0	0	1	0	1	0	0	0	46	#NULL!	#NULL!	#NULL!	#NULL!	#NULL!	#NULL!	#NULL!	#NULL!	#NULL!	#NULL!
P68	1	39	1	3	1	0	0	0	0	0	0	0	0	0	1	1	0	0	0	0	170	0	0	76	26.2976	123	69	64	1	0	0	0	0	0	0	0	0	0	77	38	46	21	69	155	47.2	107	5.9	171	82.5
P69	0	56	1	2	0	0	0	0	0	0	0	0	0	0	0	0	0	0	0	0	160	0	0	57	22.2656	134	66	56	1	0	0	0	0	0	0	0	0	0	53	37	41	17	75	135	33.9	101	5.7	98	85
P70	0	40	1	3	1	0	0	0	0	0	0	0	0	0	0	0	0	0	0	0	165	0	0	64	23.5078	116	74	72	1	0	1	0	0	0	0	0	0	0	61	37	47	26	60	141	57	84.4	5.5	143	82.6
P71	0	31	1	2	0	1	0	0	1	0	0	0	0	0	0	0	0	0	0	0	165	0	0	68.5	25.1607	118	66	80	1	0	0	0	0	0	0	0	0	0	112	40	47	27	63	183	67.2	116	6	131	104
P73	0	57	1	2	0	1	2	0	0	0	0	0	0	0	0	0	0	0	0	0	155	0	0	63	26.2227	148	79	64	1	0	0	0	0	0	0	0	0	0	61	55	42	29	59	138.2	56.6	81.6	6.9	148.5	86
P74	0	57	1	2	0	1	2	0	0	0	0	0	0	0	0	0	0	0	0	0	164	0	0	70	26.0262	130	85	75	1	0	0	0	0	0	0	0	0	1	84	#NULL!	#NULL!	#NULL!	#NULL!	#NULL!	#NULL!	#NULL!	#NULL!	#NULL!	#NULL!
P76	1	46	1	2	0	0	0	1	0	0	0	0	0	0	0	1	0	0	0	0	169	0	0	64	22.4082	112	70	80	1	0	0	0	0	0	0	0	0	0	64	48	42	24	60	135	53.6	81.6	4.5	183	78
P79	1	47	1	1	0	0	0	0	0	0	0	1	0	0	0	1	0	0	0	0	169	0	0	69	24.1588	116	66	80	1	0	0	0	0	0	0	0	0	0	144	44	46	18	66	159	54.6	105	7.1	185	89.4
P80	0	30	1	1	0	0	0	0	0	0	0	0	0	0	0	0	0	0	0	0	155	0	0	70	29.1363	112	72	64	1	0	0	0	0	0	0	0	0	0	87	#NULL!	#NULL!	#NULL!	#NULL!	#NULL!	#NULL!	#NULL!	#NULL!	#NULL!	#NULL!
P81	1	51	0	0	0	0	0	0	0	0	0	1	1	0	0	0	0	0	0	0	172	0	0	84	28.3937	103	59	76	1	0	0	0	0	1	0	0	0	0	70	#NULL!	#NULL!	#NULL!	#NULL!	#NULL!	#NULL!	#NULL!	#NULL!	#NULL!	#NULL!
P82	1	43	1	2	0	0	0	1	0	0	0	1	0	0	1	1	0	0	1	1	176	0	0	72	23.2438	145	75	74	1	0	0	1	0	0	0	0	0	0	64	32	40	28	66	130.8	43.9	86.9	7.5	199.4	64.4
P83	1	54	1	2	0	0	0	0	0	0	0	0	0	0	1	1	0	0	0	0	170	1	0	77	26.6436	120	80	85	1	0	0	0	0	0	0	0	0	0	50	40	41	20	63	130.7	48.6	82.1	6.2	215.1	74.8
P85	1	41	1	2	0	0	0	0	0	0	0	0	0	0	0	1	0	0	0	0	179	0	0	90	28.089	129	80	60	1	0	1	0	0	0	0	0	0	0	108	44	43	18	69	161	49.9	111	6.8	113	77
P86	0	28	1	2	0	0	0	0	0	0	0	0	0	0	1	0	0	1	0	1	168	0	0	56	19.8413	111	65	74	1	0	0	0	0	0	0	0	0	0	29	37	50	18	66	142	48.6	93.1	6.2	66	88.2
P87	0	46	1	2	0	0	0	0	1	0	0	0	0	0	0	0	0	0	0	0	165	0	1	56	20.5693	130	80	72	1	0	0	0	0	0	0	0	0	0	150	38	40	22	74	114.6	29.6	85	5.7	100.6	73.4
P88	1	60	1	3	1	1	3	0	0	0	0	1	1	1	1	1	0	0	0	0	170	0	0	62	21.4533	97	66	83	1	0	0	0	0	0	0	1	0	0	161	35	46	24	56	147.7	65.7	82.1	5.6	230.7	84.8
[truncated: 20 more columns]
